# Supplementary material for: An intensified systemic trafficking of bone marrow-derived stem/progenitor cells in patients with pancreatic cancer
Source: J Cell Mol Med. 2013 May 15;17(6):792–9. doi: 10.1111/jcmm.12065 (PMC3823183; doi:10.1111/jcmm.12065)
Supplement: Supplementary file 2 [file jcmm0017-0792-SD2.txt]

Supplementary Table 1. Results of cytometric and biochemical analyses in pancreatic cancer patients,
subdivided into groups according to the advancement of malignancy (presented as means ± SD or medians
[interquartilerange]).
Subgroup/                            Early/Resectable                Locally advanced                     Distal metastases 
Parameter                                 (n=6)                                  (n=8)                                    (n=15)
 
Cytometric analyses                  
VSEL(cells/mL)                            23 [18,28]                                   24 [13,35]                                  26 ±13                    
MSC(cells/mL)                             40 [25,55]                                   39 [26,52]                                  42 ±22 
HSC(cells/mL)                             308 [108,508]                           300 [111,489]                              335 ±226 
EPC(cells/mL)                            306 [131,481]                           318 [125,511]                               315 ±184 
Biochemical analyses
SDF-1(pg/mL)                  2871.11 [2672.95; 3069.27]       2903.31 [2685.47; 3121.15]                 2850.0±293.15
VEGF(pg/mL)                  227.43 [127.39; 327.47]             231.98 [114.72; 349.25]                    218.84±128.64                               
IGF(pg/mL)                       50.04 [37.27; 62.81]                   46.75 [22.84; 70.66]                          48.99±28.17
LIF(pg/mL)                        82.83 [69.96; 95.70]                   85.02 [71.01;99.03]                          84.77 ±13.83
EGF(pg/mL)                      528.96 [123.08; 934.84]             514.99 [132.84; 897.14]                    520.84±418.75
HGF(pg/mL)                    1938.21 [1422.88; 2453.54]      2000.08 [1410.92; 2589.24]                 1901.17 ±748.03
C3a (ng/mL)                      598.35 [579.33; 617.37]           600.12 [581.19; 619.05]                        590.0±29.45
C5a (ng/mL)                        52.78 [39.78; 65.78]                    50.0 [42.01; 57.99]                           51.28 ±12.83
C5b-9/MAC(ng/mL)          151.48 [89.3; 213.66]                158.37 [98.28;218.46]                       153.85 ±73.92
eHb                                       0.33 [0.11; 0.55]                        0.33 [0.22; 0.54]                               0.39 ±0.22
S1P(mmol/mL)                      6.53 [6.08; 6.99]                        6.54 [6.12; 6.96]                              6.60 ±0.49 
 
VSEL– verysmall embryonic-like stemcells         MSC– mesenchymal stemcells
HSC– hematopoietic stemcells                             EPC– endothelial progenitor cells
SDF-1 – stromal-derived factor-1                       VEGF– vascular/endothelial growth factor
EGF– epidermal growth factor                         HGF– hepatocyte growth factor      
IGF– insulin-like growth factor                         LIF– leukemia inhibitoryfactor    
MAC– membrane attackcomplex                      eHb – extracellular hemoglobin    
S1P– sphingosine-1-phosphate
 
 Supplementary Figure1. Representativeflow cytometricanalysis of VSELs and HSCs circulating in
human peripheral blood of cancerpatients.  
 
 
 
Graphs showhistograms and dot-plots presentinggatingapproach including: identification ofnucleated cells 
followingstainingoffixed leukocytes with Hoechst 33342 (Panel A), gatingforlymphocytes extended into 
fraction ofsmall objects -less than 5 mm (Panel B), and identification of cells negativeforhematopoietic
lineages markers (Panel C). Panel Dshows analysis ofcells from gate“Lin-“regardingto CD45 vs. CD133
expression. Hematopoieticstem/progenitorcells (HSCs)areidentified as CD45+/Lin-/CD133+cells, while
VSELs are CD45-/Lin-/CD133+. Back-gating of indicated subpopulations ofVSELs and HSCs on FSC vs. 
SSC plots, show very small size of VSELs when compared with larger HSCs. Percentages represents 
averagecontent ofeach population amongall nucleated PB-derived cells. 
 
 Supplementary Figure2. Results of cytometric analyses – absolutenumbers per1 mln of WBC. 
 
 
 
Mean absolutenumbers ofcirculatingstem/progenitorcells per1x106 ofPB– derived leukocytes in control 
individuals and patients with pancreatic cancer togetherwith theirstatistical comparison (means ±standard 
deviation). 
VSEL– verysmall embryonic-likestem cells          MSC – mesenchymal stem cells 
HSC – hematopoieticstem cells                                EPC – endothelial progenitorcells 
* P<0.05; ** P<0.01 (level ofsignificancevs control individuals)
          
 
